# Supplementary material for: Rapid mid-Cretaceous diversification of squid and cuttlefish preceded radiation into coastal niches
Source: Nat Ecol Evol. 2026 Mar 30;10(4):662–76. doi: 10.1038/s41559-026-03009-1 (PMC13076209; doi:10.1038/s41559-026-03009-1)
Supplement: Supplementary file 3 — Supplementary Tables 8–10. [file 41559_2026_3009_MOESM3_ESM.xlsx]

## Sheet: Supplementary_Table_S8
Supplementary Table S8. Highly expressed genes in the siphuncle of the ram’s horn Spirula spirula.
target_id	protein_name	spi_S_tpm
mrna-5185	uncharacterized	1728.8
transcript-6651	uncharacterized	1465.38
mrna-12577	uncharacterized	1274.6
mrna-15724	uncharacterized	1007.05
mrna-13188	uncharacterized	786.998
mrna-16282	Protein PIF [Cleaved into: Protein Pif97; Protein Pif80 (Aragonite-binding protein)]	666.522
transcript-16979	uncharacterized	512.46
mrna-2468	uncharacterized	511.751
mrna-14713	uncharacterized	491.989
mrna-986	Fibrinogen-like protein 1	472.446
mrna-11829	Aquaporin-9 (AQP-9) (Aquaglyceroporin-9) (Small solute channel 1)	463.066
mrna-1368	uncharacterized	411.228
mrna-1027	Contactin	402.711
mrna-15820	uncharacterized	373.475
mrna-5961	Putative tyrosinase-like protein tyr-3	364.397
mrna-13827	Collagen alpha-1(XII) chain (Fibrochimerin)	350.186
transcript-15361	uncharacterized	320.575
mrna-3791	Soma ferritin (EC 1.16.3.1)	316.13
mrna-7898	Chitin deacetylase 1 (BmCDA1) (EC 3.5.1.41)	304.674
mrna-4493	Transmembrane protease serine 3 (EC 3.4.21.-)	301.608
mrna-15819	uncharacterized	283.135
transcript-8995	uncharacterized	261.779
mrna-674	uncharacterized	212.326
mrna-12135	uncharacterized	209.167
mrna-14062	Homeobox protein BarH-like 1 (BarH-class homeodomain transcription factor 4)	139.529
mrna-5685	uncharacterized	133.799
mrna-6053	uncharacterized	118.641
transcript-9862	uncharacterized	117.428
mrna-3478	uncharacterized	115.672
transcript-38805	uncharacterized	115.295
mrna-5842	uncharacterized	97.4023
mrna-5260	uncharacterized	86.4261
mrna-5818	Apolipophorins [Cleaved into: Apolipophorin-2 (Apolipophorin II) (apoLp-2); Apolipophorin-1 (Apolipophorin I) (apoLp-1)]	83.5923
mrna-16835	Collagen alpha-1(XII) chain (Fibrochimerin)	78.4556
transcript-38802	uncharacterized	74.9005
mrna-918	Extracellular serine/threonine protein CG31145 (EC 2.7.11.1) (Golgi casein kinase) (Golgi-enriched fraction casein kinase) (GEF-CK)	74.1356
mrna-9592	uncharacterized	74.0252
transcript-28780	uncharacterized	73.5718
mrna-8503	uncharacterized	70.8951
mrna-11918	uncharacterized	64.5855
mrna-5363	Ras-like protein family member 11A (EC 3.6.5.2)	64.0972
mrna-8808	Harmonin (Antigen NY-CO-38/NY-CO-37) (Autoimmune enteropathy-related antigen AIE-75) (Protein PDZ-73) (Renal carcinoma antigen NY-REN-3) (Usher syndrome type-1C protein)	60.6482
transcript-5869	uncharacterized	60.293
mrna-8017	uncharacterized	57.7329
mrna-3966	uncharacterized	57.4792
mrna-6811	uncharacterized	55.864
transcript-16919	uncharacterized	55.3467
mrna-4494	Serine protease 30 (EC 3.4.21.-) (Distal intestinal serine protease) (Transmembrane serine protease 1) (TMSP-1) (Transmembrane serine protease 8)	54.9914
transcript-2549	uncharacterized	54.1007
transcript-391	uncharacterized	53.8736
mrna-3506	LIM/homeobox protein Lhx1 (LIM homeobox protein 1) (Homeobox protein Lim-1)	53.2299
mrna-2444	uncharacterized	52.6653
mrna-14662	uncharacterized	51.0678
mrna-8542	uncharacterized	51.0401
mrna-10063	uncharacterized	48.287
mrna-8988	Sialin (H(+)/nitrate cotransporter) (H(+)/sialic acid cotransporter) (AST) (Membrane glycoprotein HP59) (Solute carrier family 17 member 5) (Vesicular excitatory amino acid transporter) (VEAT)	47.2048
mrna-7420	uncharacterized	47.0782
mrna-15367	uncharacterized	44.8982
mrna-11178	Cadherin EGF LAG seven-pass G-type receptor 2 (Flamingo homolog)	43.3742
mrna-5684	uncharacterized	43.1709
mrna-16004	uncharacterized	41.8879
mrna-3520	Phosphoacetylglucosamine mutase (PAGM) (EC 5.4.2.3) (Acetylglucosamine phosphomutase) (N-acetylglucosamine-phosphate mutase) (Phosphoglucomutase-3) (PGM 3)	41.0896
transcript-35994	uncharacterized	40.7456
mrna-6687	uncharacterized	40.156
mrna-2893	Solute carrier family 2, facilitated glucose transporter member 1 (Glucose transporter type 1, erythrocyte/brain) (GLUT-1)	39.9401
transcript-6655	uncharacterized	39.1749
mrna-12350	uncharacterized	38.8952
transcript-37758	uncharacterized	38.7197
mrna-6488	H2.0-like homeobox protein (Homeobox protein HLX1)	38.3448
mrna-5970	Annexin A13 (Annexin XIII) (Annexin-13)	37.4387
transcript-19340	uncharacterized	37.0162
mrna-1413	uncharacterized	37.0118
transcript-38893	uncharacterized	36.8423
mrna-13319	uncharacterized	36.146
transcript-5872	uncharacterized	36.0072
mrna-2165	uncharacterized	35.6759
mrna-12473	Solute carrier organic anion transporter family member 4A1 (OATP4A1) (Colon organic anion transporter) (Organic anion transporter polypeptide-related protein 1) (OATP-RP1) (OATPRP1) (POAT) (Organic anion-transporting polypeptide E) (OATP-E) (Sodium-independent organic anion transporter E) (Solute carrier family 21 member 12)	35.4349
mrna-5804	Deoxyribonuclease-1 (EC 3.1.21.1) (Deoxyribonuclease I) (DNase I)	35.1492
mrna-1317	Matrix metalloproteinase-21 (MMP-21) (EC 3.4.24.-)	34.1048
transcript-37947	uncharacterized	33.934
transcript-41042	uncharacterized	33.9285
mrna-3346	uncharacterized	33.8712
transcript-17747	uncharacterized	33.6132
mrna-13047	uncharacterized	33.4043
mrna-5364	uncharacterized	33.1363
transcript-16642	uncharacterized	32.8234
transcript-40586	uncharacterized	32.7443
transcript-26464	uncharacterized	32.6826
mrna-14658	uncharacterized	32.6243
mrna-982	uncharacterized	32.5809
mrna-6157	uncharacterized	32.5809
mrna-431	uncharacterized	32.3175
mrna-2059	Soma ferritin (EC 1.16.3.1)	32.2761
mrna-8009	uncharacterized	32.199
mrna-14904	uncharacterized	32.0358
mrna-3271	uncharacterized	31.9833
mrna-5252	DmX-like protein 1 (X-like 1 protein)	31.9808
mrna-2266	uncharacterized	31.9393
mrna-7498	uncharacterized	31.8532
mrna-8758	uncharacterized	31.5979
mrna-4294	uncharacterized	31.3917
mrna-389	uncharacterized	31.2851
mrna-3793	uncharacterized	31.0333
mrna-13078	Sodium/glucose cotransporter 4 (Na(+)/glucose cotransporter 4) (Solute carrier family 5 member 9)	30.4266
mrna-8631	uncharacterized	30.4243
mrna-16581	uncharacterized	30.3884
transcript-10791	uncharacterized	30.3535
transcript-29767	uncharacterized	30.2113
transcript-10721	uncharacterized	30.2004
transcript-8056	uncharacterized	30.1027
transcript-28441	uncharacterized	29.6309
transcript-25951	uncharacterized	29.5442
mrna-11435	uncharacterized	29.4644
mrna-14677	uncharacterized	29.3779
transcript-22819	uncharacterized	29.3437
mrna-11325	uncharacterized	28.927
mrna-6324	uncharacterized	28.8047
mrna-5076	WSCD family member AAEL009094	28.7429
mrna-16925	uncharacterized	28.6836
mrna-17497	Fibrinogen-like protein 1	28.6461
mrna-14666	uncharacterized	28.6025
mrna-5564	uncharacterized	28.4569
mrna-14197	Cartilage matrix protein (Matrilin-1)	28.2993
mrna-3682	TBC1 domain family member 7	28.2512
transcript-10417	uncharacterized	28.0712
mrna-9546	Sodium-dependent phosphate transport protein 2B (Sodium-phosphate transport protein 2B) (Na(+)-dependent phosphate cotransporter 2B) (Sodium/phosphate cotransporter 2B) (Na(+)/Pi cotransporter 2B) (NaPi-2b) (Solute carrier family 34 member 2) (rNaPi IIb)	28.043
mrna-24	Actin-1 (EC 3.6.4.-)	27.7911
transcript-21196	uncharacterized	27.7446
transcript-37950	uncharacterized	27.7446
mrna-15802	Neuropeptide Y receptor type 2 (NPY2-R) (NPY-Y2 receptor) (Y2 receptor)	27.7384
mrna-3581	Four-jointed box protein 1 (Four-jointed protein homolog)	27.6873
mrna-430	uncharacterized	27.5404
mrna-13190	uncharacterized	27.4977
transcript-16252	uncharacterized	27.4282
transcript-19595	uncharacterized	27.3402
mrna-8749	Glycosaminoglycan xylosylkinase (EC 2.7.1.-) (Xylose kinase)	27.1172
transcript-6303	uncharacterized	27.0924
transcript-28826	uncharacterized	26.9391
transcript-468	uncharacterized	26.7902
mrna-11488	Adhesion G-protein coupled receptor G2 (G-protein coupled receptor 64) (Rat epididymis-specific protein 6) (Re6)	26.6165
transcript-21591	uncharacterized	26.5842
mrna-17788	Tubulin--tyrosine ligase-like protein 12 (Inactive tubulin--tyrosine ligase-like protein 12)	26.4302
mrna-16024	uncharacterized	26.3626
mrna-7300	Golgi-associated plant pathogenesis-related protein 1 (GAPR-1) (Golgi-associated PR-1 protein) (Glioma pathogenesis-related protein 2) (GliPR 2)	26.3392
mrna-17704	uncharacterized	26.3165
mrna-1208	Cholecystokinin receptor (CCK-XLR)	26.2669
transcript-26718	uncharacterized	26.2557
mrna-6896	Rho-related GTP-binding protein RhoE (Protein MemB) (Rho family GTPase 3) (Rho-related GTP-binding protein Rho8) (Rnd3)	26.1797
mrna-7568	Mitogen-activated protein kinase kinase kinase 9 (EC 2.7.11.25)	26.1104
transcript-29692	uncharacterized	25.8419
transcript-12155	uncharacterized	25.7459
mrna-2448	Cartilage matrix protein (Matrilin-1)	25.729
mrna-7052	OTU domain-containing protein 7B (EC 3.4.19.12) (Cellular zinc finger anti-NF-kappa-B protein) (Zinc finger A20 domain-containing protein 1) (Zinc finger protein Cezanne)	25.6435
mrna-14411	uncharacterized	25.6412
mrna-16046	Aminoacyl tRNA synthase complex-interacting multifunctional protein 1 (Multisynthase complex auxiliary component p43) [Cleaved into: Endothelial monocyte-activating polypeptide 2 (EMAP-2) (Endothelial monocyte-activating polypeptide II) (EMAP-II) (Small inducible cytokine subfamily E member 1)]	25.529
transcript-23016	uncharacterized	25.4116
mrna-16834	Collagen alpha-1(XII) chain	25.3921
mrna-2532	Multifunctional protein CAD (Carbamoyl phosphate synthetase 2-aspartate transcarbamylase-dihydroorotase) [Includes: Glutamine-dependent carbamoyl-phosphate synthase (EC 6.3.5.5); Glutamine amidotransferase (GATase) (GLNase) (EC 3.5.1.2); Ammonium-dependent carbamoyl phosphate synthase (CPS) (CPSase) (EC 6.3.4.16); Aspartate carbamoyltransferase (EC 2.1.3.2); Dihydroorotase (EC 3.5.2.3)]	25.2691
mrna-283	uncharacterized	25.2634
transcript-14922	uncharacterized	25.2134
transcript-9827	uncharacterized	25.0963
mrna-7102	uncharacterized	25.0063
mrna-14663	uncharacterized	24.9199
mrna-14664	uncharacterized	24.8468
transcript-41353	uncharacterized	24.6869
transcript-42594	uncharacterized	24.6808
mrna-8124	uncharacterized	24.3588
mrna-2841	uncharacterized	24.3323
transcript-193	uncharacterized	24.2029
mrna-14704	uncharacterized	24.1456
mrna-1	uncharacterized	24.0664
mrna-7663	Large subunit GTPase 1 homolog (EC 3.6.1.-)	23.9529
transcript-15668	uncharacterized	23.8662
mrna-6233	uncharacterized	23.8544
mrna-16580	uncharacterized	23.844
transcript-39596	uncharacterized	23.7595
mrna-2138	Ecdysone-induced protein 74EF isoform A (ETS-related protein E74A)	23.6622
mrna-176	uncharacterized	23.64
mrna-12072	Serine/threonine-protein kinase STK11 (EC 2.7.11.1) (Liver kinase B1 homolog) (LKB1)	23.6125
mrna-4108	Calcium homeostasis endoplasmic reticulum protein (SR-related CTD-associated factor 6)	23.5825
mrna-6031	Neutral protease (EC 3.4.24.25) (Aeromonolysin) (Vibriolysin)	23.3854
mrna-2640	PIN2/TERF1-interacting telomerase inhibitor 1 (Pin2-interacting protein X1)	23.26
mrna-16052	Histone H4	23.2378
mrna-209	DNA repair protein complementing XP-C cells homolog (Xeroderma pigmentosum group C-complementing protein homolog) (p125)	23.2285
mrna-13120	Chitin deacetylase 8 (BmCDA8) (EC 3.5.1.41) (Chitin deacetylase 17)	23.2209
transcript-5391	uncharacterized	23.2117
mrna-7949	BLOC-1-related complex subunit 8	23.1735
mrna-6055	uncharacterized	23.1253
mrna-15770	uncharacterized	23.1098
mrna-12461	uncharacterized	22.9098
mrna-7235	Late histone H2B.2.1	22.8359
transcript-41094	uncharacterized	22.8348
mrna-7751	uncharacterized	22.633
mrna-4316	E3 ubiquitin-protein ligase RNF8 (EC 2.3.2.27) (ActA-interacting protein 37) (AIP37) (LaXp180) (RING finger protein 8) (RING-type E3 ubiquitin transferase RNF8)	22.5312
mrna-4496	uncharacterized	22.5247
mrna-11774	Probable ribonuclease ZC3H12C (EC 3.1.-.-) (Zinc finger CCCH domain-containing protein 12C)	22.486
mrna-4761	STAGA complex 65 subunit gamma (Adenocarcinoma antigen ART1) (SPTF-associated factor 65 gamma) (STAF65gamma) (Suppressor of Ty 7-like)	22.3651
mrna-12126	uncharacterized	22.2848
mrna-10174	Low-density lipoprotein receptor-related protein 12 (LDLR-related protein 12) (LRP-12) (Suppressor of tumorigenicity 7 protein)	22.2607
mrna-5345	SH3 and multiple ankyrin repeat domains protein 2 (Shank2) (Cortactin-binding protein 1) (CortBP1) (Proline-rich synapse-associated protein 1)	22.174
mrna-15388	Multifunctional procollagen lysine hydroxylase and glycosyltransferase LH3 [Includes: Procollagen-lysine,2-oxoglutarate 5-dioxygenase 3 (EC 1.14.11.4) (Lysyl hydroxylase 3) (LH3); Procollagen glycosyltransferase (EC 2.4.1.50) (EC 2.4.1.66) (Galactosylhydroxylysine-glucosyltransferase) (Procollagen galactosyltransferase) (Procollagen glucosyltransferase)]	22.08
mrna-1057	uncharacterized	22.0525
mrna-16135	uncharacterized	22.0231
transcript-25319	uncharacterized	21.8354
transcript-11192	uncharacterized	21.8109
transcript-15207	uncharacterized	21.7603
transcript-22252	uncharacterized	21.7599
transcript-39550	uncharacterized	21.7164
mrna-12098	Sonic hedgehog protein (SHH) (EC 3.1.-.-) (Shh unprocessed N-terminal signaling and C-terminal autoprocessing domains) (ShhNC) (VHH-1) (X-SHH) [Cleaved into: Sonic hedgehog protein N-product (ShhN) (Shh N-terminal processed signaling domains) (ShhNp)]	21.6491
transcript-19589	uncharacterized	21.6084
mrna-2442	uncharacterized	21.5635
mrna-5527	Serine/threonine-protein kinase Sgk3 (EC 2.7.11.1) (Cytokine-independent survival kinase) (Serum/glucocorticoid-regulated kinase 3) (Serum/glucocorticoid-regulated kinase-like)	21.4507
transcript-23304	uncharacterized	21.3831
transcript-23372	uncharacterized	21.2835
transcript-23164	uncharacterized	21.277
mrna-4649	uncharacterized	21.2639
mrna-10071	Stromelysin-1 (SL-1) (EC 3.4.24.17) (EMS-2) (Matrix metalloproteinase-3) (MMP-3) (Transin-1)	21.2408
transcript-12152	uncharacterized	21.2115
mrna-10414	Lysosomal Pro-X carboxypeptidase (EC 3.4.16.2) (Proline carboxypeptidase) (Prolylcarboxypeptidase) (PRCP)	21.1739
mrna-2665	Uridine 5'-monophosphate synthase (UMP synthase) [Includes: Orotate phosphoribosyltransferase (OPRTase) (EC 2.4.2.10); Orotidine 5'-phosphate decarboxylase (EC 4.1.1.23) (OMPdecase)]	21.1025
mrna-14067	uncharacterized	21.0865
mrna-8583	N-alpha-acetyltransferase 60 (EC 2.3.1.259) (Histone acetyltransferase type B protein 4) (HAT4) (EC 2.3.1.48) (N-acetyltransferase 15) (N-alpha-acetyltransferase F) (NatF)	20.9553
mrna-3522	TATA box-binding protein-associated factor RNA polymerase I subunit B (RNA polymerase I-specific TBP-associated factor 63 kDa) (TAFI63) (TATA box-binding protein-associated factor 1B) (TBP-associated factor 1B)	20.875
transcript-16984	uncharacterized	20.8487
transcript-30299	uncharacterized	20.7825
transcript-16617	uncharacterized	20.7224
mrna-14714	Tubulin beta-2 chain (Beta-tubulin class-II)	20.575
transcript-20746	uncharacterized	20.4126
transcript-21619	uncharacterized	20.3753
mrna-6423	Acylamino-acid-releasing enzyme (AARE) (EC 3.4.19.1) (Acyl-peptide hydrolase) (APH) (Acylaminoacyl-peptidase)	20.3377
mrna-2136	Spindle and centriole-associated protein 1 (Coiled-coil domain-containing protein 52)	20.2107
transcript-40788	uncharacterized	20.1903
transcript-42752	uncharacterized	20.0811
mrna-5971	Voltage-gated purine nucleotide uniporter SLC17A9 (Solute carrier family 17 member 9) (Vesicular nucleotide transporter) (VNUT)	20.0611
mrna-2958	GPN-loop GTPase 1 (EC 3.6.5.-) (MBD2-interacting protein) (MBDin) (XPA-binding protein 1)	20.0415

## Sheet: Supplementary_Table_S9
Supplementary Table S9. Orthogroups inferred to be under positive selection in selected branches.
Orthogroup	Lineage	Significant?
OG0007302_idiosep_sepiolid	Idiosepiida + Sepiolida	Yes
OG0007396_idiosep_sepiolid	Idiosepiida + Sepiolida	Yes
OG0007545_oceanic	Oegopsida + Spirulida	Yes
OG0007555_oceanic	Oegopsida + Spirulida	Yes
OG0007639_oceanic	Oegopsida + Spirulida	Yes
OG0007725_oceanic	Oegopsida + Spirulida	Yes
OG0007726_oceanic	Oegopsida + Spirulida	Yes
OG0007749_idiosep_sepiolid	Idiosepiida + Sepiolida	Yes
OG0007891_idiosep_sepiolid	Idiosepiida + Sepiolida	Yes
OG0008094_coastal	Sepiida + Myosida + Idiosepiida + Sepiolida	Yes
OG0008206_idiosep_sepiolid	Idiosepiida + Sepiolida	Yes
OG0008248_coastal	Sepiida + Myosida + Idiosepiida + Sepiolida	Yes
OG0008311_coastal	Sepiida + Myosida + Idiosepiida + Sepiolida	Yes
OG0008329_idiosep_sepiolid	Idiosepiida + Sepiolida	Yes
OG0008370_oceanic	Oegopsida + Spirulida	Yes
OG0008496_oceanic	Oegopsida + Spirulida	Yes
OG0008516_oceanic	Oegopsida + Spirulida	Yes
OG0008532_idiosep_sepiolid	Idiosepiida + Sepiolida	Yes
OG0008573_oceanic	Oegopsida + Spirulida	Yes
OG0008691_oceanic	Oegopsida + Spirulida	Yes
OG0008807_oceanic	Oegopsida + Spirulida	Yes
OG0009031_idiosep_sepiolid	Idiosepiida + Sepiolida	Yes
OG0009087_coastal	Sepiida + Myosida + Idiosepiida + Sepiolida	Yes
OG0009103_idiosep_sepiolid	Idiosepiida + Sepiolida	Yes
OG0009206_oceanic	Oegopsida + Spirulida	Yes
OG0009210_idiosep_sepiolid	Idiosepiida + Sepiolida	Yes
OG0009228_idiosep_sepiolid	Idiosepiida + Sepiolida	Yes
OG0009357_idiosep_sepiolid	Idiosepiida + Sepiolida	Yes
OG0009516_oceanic	Oegopsida + Spirulida	Yes
OG0009544_oceanic	Oegopsida + Spirulida	Yes
OG0009605_oceanic	Oegopsida + Spirulida	Yes
OG0009721_idiosep_sepiolid	Idiosepiida + Sepiolida	Yes
OG0007308_Sepiolida	Sepiolida	Yes
OG0007310_Sepiolida	Sepiolida	Yes
OG0007315_Spirulida	Spirulida	Yes
OG0007328_Oegopsida	Oegopsida	Yes
OG0007333_Sepiolida	Sepiolida	Yes
OG0007337_Spirulida	Spirulida	Yes
OG0007339_Spirulida	Spirulida	Yes
OG0007340_Sepiolida	Sepiolida	Yes
OG0007353_Spirulida	Spirulida	Yes
OG0007360_Spirulida	Spirulida	Yes
OG0007369_Spirulida	Spirulida	Yes
OG0007376_Sepiolida	Sepiolida	Yes
OG0007388_Spirulida	Spirulida	Yes
OG0007399_Spirulida	Spirulida	Yes
OG0007401_Oegopsida	Oegopsida	Yes
OG0007404_Spirulida	Spirulida	Yes
OG0007416_Idiosepiida	Idiosepiida	Yes
OG0007423_Idiosepiida	Idiosepiida	Yes
OG0007434_Idiosepiida	Idiosepiida	Yes
OG0007442_Spirulida	Spirulida	Yes
OG0007449_Oegopsida	Oegopsida	Yes
OG0007450_Idiosepiida	Idiosepiida	Yes
OG0007467_Sepiida	Sepiida	Yes
OG0007471_Spirulida	Spirulida	Yes
OG0007474_Sepiolida	Sepiolida	Yes
OG0007479_Sepiolida	Sepiolida	Yes
OG0007485_Idiosepiida	Idiosepiida	Yes
OG0007491_Oegopsida	Oegopsida	Yes
OG0007497_Sepiolida	Sepiolida	Yes
OG0007498_Idiosepiida	Idiosepiida	Yes
OG0007522_Idiosepiida	Idiosepiida	Yes
OG0007523_Sepiolida	Sepiolida	Yes
OG0007524_Spirulida	Spirulida	Yes
OG0007527_Idiosepiida	Idiosepiida	Yes
OG0007535_Oegopsida	Oegopsida	Yes
OG0007546_Idiosepiida	Idiosepiida	Yes
OG0007555_Idiosepiida	Idiosepiida	Yes
OG0007558_Sepiolida	Sepiolida	Yes
OG0007559_Oegopsida	Oegopsida	Yes
OG0007568_Sepiolida	Sepiolida	Yes
OG0007572_Sepiolida	Sepiolida	Yes
OG0007573_Idiosepiida	Idiosepiida	Yes
OG0007580_Sepiida	Sepiida	Yes
OG0007584_Oegopsida	Oegopsida	Yes
OG0007587_Spirulida	Spirulida	Yes
OG0007599_Idiosepiida	Idiosepiida	Yes
OG0007627_Spirulida	Spirulida	Yes
OG0007628_Idiosepiida	Idiosepiida	Yes
OG0007630_Sepiida	Sepiida	Yes
OG0007642_Idiosepiida	Idiosepiida	Yes
OG0007643_Oegopsida	Oegopsida	Yes
OG0007645_Myopsida	Myopsida	Yes
OG0007654_Sepiida	Sepiida	Yes
OG0007662_Sepiida	Sepiida	Yes
OG0007665_Oegopsida	Oegopsida	Yes
OG0007677_Spirulida	Spirulida	Yes
OG0007684_Sepiida	Sepiida	Yes
OG0007688_Spirulida	Spirulida	Yes
OG0007700_Spirulida	Spirulida	Yes
OG0007713_Spirulida	Spirulida	Yes
OG0007714_Sepiolida	Sepiolida	Yes
OG0007717_Sepiida	Sepiida	Yes
OG0007718_Oegopsida	Oegopsida	Yes
OG0007727_Idiosepiida	Idiosepiida	Yes
OG0007731_Sepiida	Sepiida	Yes
OG0007744_Spirulida	Spirulida	Yes
OG0007749_Spirulida	Spirulida	Yes
OG0007754_Spirulida	Spirulida	Yes
OG0007757_Spirulida	Spirulida	Yes
OG0007760_Spirulida	Spirulida	Yes
OG0007764_Idiosepiida	Idiosepiida	Yes
OG0007767_Sepiolida	Sepiolida	Yes
OG0007769_Idiosepiida	Idiosepiida	Yes
OG0007781_Idiosepiida	Idiosepiida	Yes
OG0007798_Idiosepiida	Idiosepiida	Yes
OG0007801_Spirulida	Spirulida	Yes
OG0007822_Sepiolida	Sepiolida	Yes
OG0007824_Myopsida	Myopsida	Yes
OG0007828_Sepiolida	Sepiolida	Yes
OG0007837_Sepiolida	Sepiolida	Yes
OG0007838_Sepiida	Sepiida	Yes
OG0007850_Myopsida	Myopsida	Yes
OG0007854_Oegopsida	Oegopsida	Yes
OG0007891_Sepiolida	Sepiolida	Yes
OG0007909_Oegopsida	Oegopsida	Yes
OG0007913_Sepiolida	Sepiolida	Yes
OG0007922_Sepiolida	Sepiolida	Yes
OG0007924_Sepiida	Sepiida	Yes
OG0007926_Idiosepiida	Idiosepiida	Yes
OG0007946_Sepiolida	Sepiolida	Yes
OG0007959_Sepiida	Sepiida	Yes
OG0007964_Sepiolida	Sepiolida	Yes
OG0007974_Oegopsida	Oegopsida	Yes
OG0007977_Oegopsida	Oegopsida	Yes
OG0007980_Oegopsida	Oegopsida	Yes
OG0007990_Idiosepiida	Idiosepiida	Yes
OG0007999_Spirulida	Spirulida	Yes
OG0008010_Sepiolida	Sepiolida	Yes
OG0008023_Sepiolida	Sepiolida	Yes
OG0008034_Sepiolida	Sepiolida	Yes
OG0008038_Sepiida	Sepiida	Yes
OG0008040_Spirulida	Spirulida	Yes
OG0008043_Sepiida	Sepiida	Yes
OG0008045_Sepiida	Sepiida	Yes
OG0008063_Sepiolida	Sepiolida	Yes
OG0008066_Sepiida	Sepiida	Yes
OG0008068_Oegopsida	Oegopsida	Yes
OG0008085_Idiosepiida	Idiosepiida	Yes
OG0008086_Idiosepiida	Idiosepiida	Yes
OG0008087_Idiosepiida	Idiosepiida	Yes
OG0008093_Sepiolida	Sepiolida	Yes
OG0008097_Spirulida	Spirulida	Yes
OG0008100_Oegopsida	Oegopsida	Yes
OG0008112_Oegopsida	Oegopsida	Yes
OG0008116_Sepiolida	Sepiolida	Yes
OG0008131_Spirulida	Spirulida	Yes
OG0008146_Idiosepiida	Idiosepiida	Yes
OG0008158_Spirulida	Spirulida	Yes
OG0008167_Idiosepiida	Idiosepiida	Yes
OG0008179_Spirulida	Spirulida	Yes
OG0008196_Myopsida	Myopsida	Yes
OG0008197_Oegopsida	Oegopsida	Yes
OG0008198_Sepiolida	Sepiolida	Yes
OG0008204_Idiosepiida	Idiosepiida	Yes
OG0008211_Myopsida	Myopsida	Yes
OG0008212_Sepiolida	Sepiolida	Yes
OG0008220_Sepiolida	Sepiolida	Yes
OG0008223_Oegopsida	Oegopsida	Yes
OG0008239_Sepiolida	Sepiolida	Yes
OG0008308_Sepiolida	Sepiolida	Yes
OG0008309_Spirulida	Spirulida	Yes
OG0008311_Sepiolida	Sepiolida	Yes
OG0008318_Sepiolida	Sepiolida	Yes
OG0008327_Idiosepiida	Idiosepiida	Yes
OG0008340_Sepiida	Sepiida	Yes
OG0008349_Sepiida	Sepiida	Yes
OG0008355_Idiosepiida	Idiosepiida	Yes
OG0008358_Spirulida	Spirulida	Yes
OG0008362_Spirulida	Spirulida	Yes
OG0008371_Oegopsida	Oegopsida	Yes
OG0008382_Spirulida	Spirulida	Yes
OG0008387_Spirulida	Spirulida	Yes
OG0008405_Idiosepiida	Idiosepiida	Yes
OG0008408_Sepiida	Sepiida	Yes
OG0008412_Myopsida	Myopsida	Yes
OG0008433_Idiosepiida	Idiosepiida	Yes
OG0008434_Idiosepiida	Idiosepiida	Yes
OG0008436_Sepiolida	Sepiolida	Yes
OG0008440_Spirulida	Spirulida	Yes
OG0008441_Idiosepiida	Idiosepiida	Yes
OG0008446_Spirulida	Spirulida	Yes
OG0008459_Spirulida	Spirulida	Yes
OG0008463_Spirulida	Spirulida	Yes
OG0008475_Myopsida	Myopsida	Yes
OG0008487_Idiosepiida	Idiosepiida	Yes
OG0008491_Spirulida	Spirulida	Yes
OG0008497_Spirulida	Spirulida	Yes
OG0008502_Oegopsida	Oegopsida	Yes
OG0008516_Idiosepiida	Idiosepiida	Yes
OG0008526_Sepiida	Sepiida	Yes
OG0008538_Sepiolida	Sepiolida	Yes
OG0008540_Oegopsida	Oegopsida	Yes
OG0008561_Sepiida	Sepiida	Yes
OG0008592_Sepiolida	Sepiolida	Yes
OG0008596_Oegopsida	Oegopsida	Yes
OG0008604_Oegopsida	Oegopsida	Yes
OG0008610_Sepiolida	Sepiolida	Yes
OG0008613_Sepiolida	Sepiolida	Yes
OG0008630_Sepiolida	Sepiolida	Yes
OG0008633_Sepiolida	Sepiolida	Yes
OG0008640_Sepiolida	Sepiolida	Yes
OG0008643_Idiosepiida	Idiosepiida	Yes
OG0008654_Idiosepiida	Idiosepiida	Yes
OG0008658_Sepiolida	Sepiolida	Yes
OG0008664_Spirulida	Spirulida	Yes
OG0008668_Sepiolida	Sepiolida	Yes
OG0008673_Idiosepiida	Idiosepiida	Yes
OG0008682_Idiosepiida	Idiosepiida	Yes
OG0008684_Idiosepiida	Idiosepiida	Yes
OG0008689_Oegopsida	Oegopsida	Yes
OG0008692_Oegopsida	Oegopsida	Yes
OG0008701_Spirulida	Spirulida	Yes
OG0008703_Sepiida	Sepiida	Yes
OG0008712_Spirulida	Spirulida	Yes
OG0008713_Sepiida	Sepiida	Yes
OG0008714_Sepiida	Sepiida	Yes
OG0008728_Spirulida	Spirulida	Yes
OG0008729_Spirulida	Spirulida	Yes
OG0008731_Spirulida	Spirulida	Yes
OG0008734_Myopsida	Myopsida	Yes
OG0008735_Idiosepiida	Idiosepiida	Yes
OG0008738_Idiosepiida	Idiosepiida	Yes
OG0008746_Spirulida	Spirulida	Yes
OG0008754_Oegopsida	Oegopsida	Yes
OG0008758_Sepiida	Sepiida	Yes
OG0008769_Sepiolida	Sepiolida	Yes
OG0008772_Sepiida	Sepiida	Yes
OG0008777_Spirulida	Spirulida	Yes
OG0008778_Sepiolida	Sepiolida	Yes
OG0008800_Sepiolida	Sepiolida	Yes
OG0008802_Sepiolida	Sepiolida	Yes
OG0008803_Myopsida	Myopsida	Yes
OG0008804_Sepiolida	Sepiolida	Yes
OG0008816_Oegopsida	Oegopsida	Yes
OG0008831_Sepiida	Sepiida	Yes
OG0008852_Idiosepiida	Idiosepiida	Yes
OG0008856_Sepiolida	Sepiolida	Yes
OG0008860_Oegopsida	Oegopsida	Yes
OG0008864_Idiosepiida	Idiosepiida	Yes
OG0008871_Spirulida	Spirulida	Yes
OG0008885_Spirulida	Spirulida	Yes
OG0008886_Sepiida	Sepiida	Yes
OG0008888_Oegopsida	Oegopsida	Yes
OG0008891_Sepiolida	Sepiolida	Yes
OG0008892_Idiosepiida	Idiosepiida	Yes
OG0008896_Sepiolida	Sepiolida	Yes
OG0008897_Idiosepiida	Idiosepiida	Yes
OG0008904_Sepiolida	Sepiolida	Yes
OG0008957_Sepiida	Sepiida	Yes
OG0008965_Oegopsida	Oegopsida	Yes
OG0008983_Oegopsida	Oegopsida	Yes
OG0009008_Spirulida	Spirulida	Yes
OG0009013_Idiosepiida	Idiosepiida	Yes
OG0009016_Idiosepiida	Idiosepiida	Yes
OG0009034_Idiosepiida	Idiosepiida	Yes
OG0009035_Oegopsida	Oegopsida	Yes
OG0009049_Oegopsida	Oegopsida	Yes
OG0009056_Idiosepiida	Idiosepiida	Yes
OG0009058_Sepiolida	Sepiolida	Yes
OG0009076_Oegopsida	Oegopsida	Yes
OG0009080_Oegopsida	Oegopsida	Yes
OG0009088_Oegopsida	Oegopsida	Yes
OG0009114_Sepiolida	Sepiolida	Yes
OG0009122_Sepiolida	Sepiolida	Yes
OG0009132_Sepiolida	Sepiolida	Yes
OG0009134_Idiosepiida	Idiosepiida	Yes
OG0009135_Idiosepiida	Idiosepiida	Yes
OG0009136_Idiosepiida	Idiosepiida	Yes
OG0009138_Oegopsida	Oegopsida	Yes
OG0009142_Oegopsida	Oegopsida	Yes
OG0009144_Sepiolida	Sepiolida	Yes
OG0009161_Sepiida	Sepiida	Yes
OG0009164_Spirulida	Spirulida	Yes
OG0009173_Myopsida	Myopsida	Yes
OG0009175_Sepiida	Sepiida	Yes
OG0009176_Sepiida	Sepiida	Yes
OG0009177_Sepiolida	Sepiolida	Yes
OG0009185_Oegopsida	Oegopsida	Yes
OG0009194_Oegopsida	Oegopsida	Yes
OG0009198_Spirulida	Spirulida	Yes
OG0009220_Sepiolida	Sepiolida	Yes
OG0009224_Oegopsida	Oegopsida	Yes
OG0009226_Spirulida	Spirulida	Yes
OG0009227_Sepiolida	Sepiolida	Yes
OG0009231_Sepiolida	Sepiolida	Yes
OG0009237_Spirulida	Spirulida	Yes
OG0009241_Sepiida	Sepiida	Yes
OG0009242_Oegopsida	Oegopsida	Yes
OG0009245_Oegopsida	Oegopsida	Yes
OG0009250_Idiosepiida	Idiosepiida	Yes
OG0009315_Oegopsida	Oegopsida	Yes
OG0009325_Idiosepiida	Idiosepiida	Yes
OG0009328_Sepiolida	Sepiolida	Yes
OG0009359_Spirulida	Spirulida	Yes
OG0009361_Spirulida	Spirulida	Yes
OG0009362_Sepiolida	Sepiolida	Yes
OG0009364_Idiosepiida	Idiosepiida	Yes
OG0009365_Oegopsida	Oegopsida	Yes
OG0009371_Oegopsida	Oegopsida	Yes
OG0009385_Spirulida	Spirulida	Yes
OG0009407_Spirulida	Spirulida	Yes
OG0009414_Oegopsida	Oegopsida	Yes
OG0009415_Idiosepiida	Idiosepiida	Yes
OG0009437_Sepiolida	Sepiolida	Yes
OG0009444_Spirulida	Spirulida	Yes
OG0009446_Spirulida	Spirulida	Yes
OG0009449_Spirulida	Spirulida	Yes
OG0009454_Spirulida	Spirulida	Yes
OG0009458_Spirulida	Spirulida	Yes
OG0009477_Idiosepiida	Idiosepiida	Yes
OG0009488_Sepiida	Sepiida	Yes
OG0009489_Sepiolida	Sepiolida	Yes
OG0009510_Spirulida	Spirulida	Yes
OG0009526_Sepiolida	Sepiolida	Yes
OG0009531_Sepiolida	Sepiolida	Yes
OG0009536_Spirulida	Spirulida	Yes
OG0009537_Spirulida	Spirulida	Yes
OG0009539_Sepiolida	Sepiolida	Yes
OG0009554_Oegopsida	Oegopsida	Yes
OG0009563_Sepiolida	Sepiolida	Yes
OG0009578_Idiosepiida	Idiosepiida	Yes
OG0009593_Idiosepiida	Idiosepiida	Yes
OG0009600_Oegopsida	Oegopsida	Yes
OG0009615_Spirulida	Spirulida	Yes
OG0009629_Sepiolida	Sepiolida	Yes
OG0009632_Oegopsida	Oegopsida	Yes
OG0009645_Sepiida	Sepiida	Yes
OG0009646_Myopsida	Myopsida	Yes
OG0009657_Sepiolida	Sepiolida	Yes
OG0009668_Myopsida	Myopsida	Yes
OG0009669_Oegopsida	Oegopsida	Yes
OG0009674_Sepiolida	Sepiolida	Yes
OG0009676_Idiosepiida	Idiosepiida	Yes
OG0009689_Idiosepiida	Idiosepiida	Yes
OG0009724_Sepiida	Sepiida	Yes

## Sheet: Supplementary_Table_S10
Supplementary Table S10. RNA-seq read counts and tissue sources for the newly sequenced species in this study.
Tissue	Read-pairs	Species
Arm Suckers	23526627	T. pacificus
Esophagous	23049403	T. pacificus
Gills	24621889	T. pacificus
Skin	24265218	T. pacificus
Tentacle suckers	25014090	T. pacificus
Giant axon	21417466	T. pacificus
Buccal lobe	20776527	T. pacificus
Posterior Salivary glands	21495049	T. pacificus
Buccal mass	21914452	T. pacificus
Vertical lobe	20959228	T. pacificus
Pallioviseral lobe	20238074	T. pacificus
Left Brachial heart	21507652	T. pacificus
Systemic heart	21318372	T. pacificus
Retina	21127694	T. pacificus
Optic lobe	21946024	T. pacificus
Stellate ganglion	21748391	T. pacificus
Anterior Salivary Gland	20001756	T. pacificus
Arm IV tip	27903184	S. spirula
Buccal mass	28562719	S. spirula
Left Brachial Heart	25851985	S. spirula
Left Gills	27327537	S. spirula
Right Brachial Heart	27972955	S. spirula
Right Gills	29118823	S. spirula
Right Optic Lobe	24064288	S. spirula
Right white body	21100992	S. spirula
Siphuncle	26971301	S. spirula
Oral membrane	23939776	S. spirula
Tentacle mass	23720132	S. spirula
Brain	24175995	I. pygmaeus
Buccal mass	21735506	I. pygmaeus
Gills	22155004	I. pygmaeus
Nidamental glands	23014589	I. pygmaeus
Right optic lobe	22663846	I. pygmaeus
Retina	19096972	I. pygmaeus
Skin	26387481	I. pygmaeus
Tentacle club	23284856	I. pygmaeus
